# Supplementary material for: Growth rate evolution in improved environments under Prodigal Son dynamics
Source: Evol Appl. 2016 Sep 28;9(9):1179–88. doi: 10.1111/eva.12403 (PMC5039330; doi:10.1111/eva.12403)
Supplement: Supplementary file 1 — Data S1. R code for simulation. [file EVA-9-1179-s001.R]

#This simulation looks at growth rate evolution given different rates of repair and damage, relationships between damage and mortality, and parental contributions to offspring damage. 


#PARAMETERS FOR THE SIMULATION: ------------------------------
max.damage.rate.old <-5  #the rate of damage accumulation at max growth in the old environment 
repair.slope <-1  #the slope of repair rate. basically the improvement efficiency of repair in the new environment
max.damage.rate<-2 #the rate of damage accumulation at maximal growth in the new environment (g=1)
max.repair.rate<-5  #the rate of repair at minimimal growth (g=0) 
min.repair.rate<- 1 #the rate of repair at maximal growth (g=1)                                
denom <- 2          #damage level at which the prob of death equals 0.5 is Deq/denom, so if denom =2, that's at half the equilibrium)
alpha <- 4         #the steepness of the death probability curve 
                    #(death as a function of damage)
delta.t <-0.4     #time increment (as delta.t goes to zero,
                    #parent damage dominates; as delta.t goes to 
                    #infinity, offspring processes determine damage) 
mutation <- 0.05    #the sd for the mutation displacement in growth 
N.steps<-1000    #the number of time steps in the simulations
Pop.size<-200    #the number of individuals in the population
init.g<-0.8        #the initial growth for all individuals in the population

max.value <- 2  #The maximum growth value possible in the environment, note that this is in the "new" environment - assumes that repair and damage parameters evolved in an environment where max.value was 1, so this only affects the cutoff.

loops <-5 #The number of times the simulation will loop for the set of parameter values above
run <-102 #This is just for filing purposes and appears in the eventual file name

parameters <- c(max.damage.rate.old,repair.slope,max.damage.rate, max.repair.rate, min.repair.rate, denom, alpha, delta.t, mutation, N.steps, Pop.size, init.g, max.value, loops, run, "RUN")


#FUNCTIONS FOR THE SIMULATION:
#-----------------------------

#Returns the repair rate of a given growth value g. This function decreases linearly from a max value to a min value.


repair.rate <- function(g) {
  return (max.repair.rate*(2.0-g)+min.repair.rate*g)  
}


#The below assumes that the damage goes up linearly with growth. Returns the equilibrium damage give growth value g. This value is the solution to the equation dD/dt = max.damage.rate*g - repair.rate*D, where dD/dt=0

Deq <- function(g) {
  return ((max.damage.rate*g)/repair.rate(g))
}

Deq.init <-function(g) {
  return ((max.damage.rate.old*g)/repair.rate(g))
}


#Some key damage parameters are set.

#This follows the above function, because it uses it.

KD <- Deq.init(2.0)/denom  #The damage level at which the probability of death is 0.5

init.damage<-Deq.init(2.0)


#Returns projected damage, starting with damage inherited from parent (Dp) and then what is added (in terms of offspring growth) and what is removed (in terms of offspring repair) over an interval delta.t. Note, when delta.t goes to zero, the damage "projected" is what was inherited (Dp); whereas when delta.t goes to infinity, the damage projected is the equilibrium (Deq).

project.damage <- function(Dp,g) {
  return (Deq(g) + (Dp - Deq(g))*exp(-repair.rate(g)*repair.slope*delta.t))
}


#This is the probability of death as a function of damage. Hill function.


death.prob <- function(D) {
  return (D^alpha/((KD^alpha) + (D^alpha)))
}

#This is the expected fitness at equilibrium given a certain growth rate in the case with no parental contribution to fitness so that damage depends entirely on the growth of the focal cell.

fitness.long.delay <- function(g) {
  return ((1-death.prob(Deq(g)))*g)	
}

#This is to make sure that values for growth stay between a min and max value.  

cutoff<-function(min.value,value,max.value){
  if(value < min.value) {return(min.value)
  }
  if(value > max.value) {return(max.value)
  }
  return(value)	
}

 
#This makes a new population. Calculate relative fitness as a probability vector, then there is a loop where individuals are sampled one at a time to fill the offspring vectors (.i vectors). Pick offspring based on fitness, check if the offspring are alive, then if they are alive, mutate growth rate. Offspring inherit parent's damage. Return growth and starting damage for the offspring 

repopulate<-function(gro.p, dam.p) {
  dam.i<-numeric(Pop.size)
  gro.i<-numeric(Pop.size)
  probs <- gro.p/sum(gro.p)

  for(i in 1:Pop.size) {
    bool.value=TRUE
    while(bool.value) {
      r.index=sample(1:Pop.size, size=1, replace=TRUE, prob=probs)
      if (runif(1) < (1.0-death.prob(dam.p[r.index]))) {
        dam.i[i]<-dam.p[r.index]
        gro.i[i]<- cutoff(0,rnorm(1,mean=gro.p[r.index], sd=mutation),max.value)
        bool.value=FALSE  
      } 
      
    }
  }
  return (c(gro.i,dam.i))
}

#This takes the population above, separates growth and damage for each individual, then takes the damage vector and projects damage based on delta.t. 

update.pop<-function(gro.p,dam.p) {
  output<-repopulate(gro.p,dam.p)
  gro.f<-output[1:Pop.size]
  dam.i<-output[(Pop.size+1):(2*Pop.size)]
  dam.f<-numeric(Pop.size)
  for(i in 1:Pop.size) {
    
    dam.f[i]<-project.damage(0.5*dam.i[i],gro.f[i])
  }
  return(c(gro.f,dam.f))
}


#This loops the simulation L times and produces vectors of the average damage and average growth rate for a given set of parameter values.

L<-loops
gro.mean.vector <-numeric(0)
dam.mean.vector <-numeric(0)
gro.var.vector <-numeric(0)
dam.var.vector <-numeric(0)


for(l in 1:L){

#This is the actual simulation. Make population with predefined intial values. Make empty vectors for growth,var.growth and damage to be filled as simulation runs with material to be plotting. Update the population and then take the update from that and split it into two vectors. From print command downwards, code is all for printing or data collection.


gro<-rep(init.g,Pop.size)
dam<-rep(init.damage,Pop.size)
growth<-numeric(0)
var.growth<-numeric(0)
damage<-numeric(0)


for(t in 1:N.steps) {
  output<-update.pop(gro,dam)
  gro<-output[1:Pop.size]
  dam<-output[(Pop.size+1):(2*Pop.size)]
  

    
  print (c(t,mean(gro)))
  growth<-c(growth,mean(gro))
  var.growth<-c(var.growth,var(gro))  ## this is variance within the population at a given time
  damage<-c(damage,mean(dam))
  
  mean.growth <- mean(growth[200:N.steps])  ## these 3 lines give us the mean absolute deviation from mean growth, which is a measure of the magnitude of fluctuations
  deviants.r.us <- abs(growth - mean(growth))
  mean.deviants <- mean(deviants.r.us)
  mean.damage <-mean(damage[200:N.steps])

}

gro.mean.vector <- c(gro.mean.vector,mean(mean.growth))
dam.mean.vector <- c(dam.mean.vector,mean(mean.damage))

}
summary.data.df <- data.frame(gro.mean.vector,dam.mean.vector)


fp<-file.path("~/Dropbox/LHMM/savedpops/27oct2015_run files", paste("speedkills", "RUN", run, ".Rdata", sep="_"))
fp2<-file.path("~/Dropbox/LHMM/savedpops/27oct2015_run files", paste("speedkills_parameters", "RUN", run, ".Rdata", sep="_"))

write.table(summary.data.df, file=fp)

write(parameters, file=fp2)

#Plotting options are below.

#this is the optimal predicted growth rate
#g2<-seq(0,1,0.01)
#plot(g2,fitness.long.delay(g2))
#plot(g2,Deq(g2))
#g2[match(max(fitness.long.delay(g2)),fitness.long.delay(g2))] 

plot(1:N.steps,growth,ylim=c(0.4,2),xlab="time",ylab="growth",pch=19,col="white")
polygon(c(1:N.steps,rev(1:N.steps)),c(growth-var.growth,rev(growth+var.growth)),border=FALSE,col="lightblue")
lines(1:N.steps, rep(g2[match(max(fitness.long.delay(g2)),fitness.long.delay(g2))],N.steps),col="red")

lines(1:N.steps, rep(mean.growth,N.steps),col="lightblue")

lines(1:N.steps,growth,col="blue")
plot(1:N.steps,damage,xlab="time",ylab="damage",pch=19,col="blue")

#plot(1:N.steps,var.growth,ylim=c(0,0.05),xlab="time",ylab="variance in growth",pch=19,col="white")
#lines(1:N.steps,var.growth,col="blue")

#plot(1:N.steps,deviants.r.us,ylim=c(0,0.1),xlab="time",ylab="absolue deviation from average growth",pch=19,col="white")
#lines(1:N.steps,deviants.r.us,col="blue")


mean.growth <- mean(growth[200:N.steps])
deviants.r.us <- abs(growth - mean(growth))
mean.deviants <- mean(deviants.r.us)
mean.damage <- mean(damage[200:N.steps])

mean.growth
mean.damage
